# Supplementary material for: Linking STRs/SNPs and DNA methylation using massively parallel sequencing for potential forensic applications
Source: Int J Legal Med. 2025 Oct 21;140(2):621–37. doi: 10.1007/s00414-025-03602-2 (PMC12956943; doi:10.1007/s00414-025-03602-2)
Supplement: Supplementary file 2 — (TXT 1 kb) [file 414_2025_3602_MOESM2_ESM.txt]

D1S1677	1	163589935	163589961	163590100	163590126	reverse
TPOX	2	1489585	1489609	1489761	1489783	forward
D2S1776	2	168788837	168788861	168788955	168788981	forward
D3S4529	3	85803452	85803479	85803555	85803582	forward
FGA	4	154587631	154587653	154587827	154587854	forward
D5S2800	5	59403022	59403050	59403237	59403264	forward
SE33	6	88277027	88277047	88277272	88277293	reverse
D7S820	7	84160139	84160160	84160292	84160318	reverse
D8S1179	8	124894794	124894814	124894917	124894940	reverse
TH01	11	2170950	2170973	2171118	2171139	forward
D12ATA63	12	107928557	107928582	107928662	107928689	forward
D13S317	13	82147936	82147962	82148120	82148147	forward
D14S1434	14	94842006	94842026	94842109	94842129	reverse
D16S539	16	86352676	86352700	86352813	86352838	forward
D19S433	19	29926176	29926201	29926299	29926322	reverse
D20S482	20	4525609	4525629	4525760	4525783	forward
D21S11	21	19181935	19181957	19182115	19182138	reverse
PentaD	21	43636164	43636186	43636332	43636354	forward
cg21597595	2	5366052	5366074	5366158	5366186	reverse
cg24742744	2	126804431	126804452	126804587	126804613	reverse
cg03874199-212	2	176099468	176099489	176099624	176099647	forward
cg26079753	12	53961614	53961634	53961754	53961774	reverse
cg24124443	12	107317681	107317705	107317873	107317892	reverse
cg06379435	19	3344220	3344244	3344351	3344376	reverse
cg20162146	22	35399256	35399278	35399430	35399452	forward
cg21189537	22	44159106	44159133	44159235	44159262	forward
