# Supplementary material for: Linking STRs/SNPs and DNA methylation using massively parallel sequencing for potential forensic applications
Source: Int J Legal Med. 2025 Oct 21;140(2):621–37. doi: 10.1007/s00414-025-03602-2 (PMC12956943; doi:10.1007/s00414-025-03602-2)
Supplement: Supplementary file 4 — (INI 9 kb) [file 414_2025_3602_MOESM4_ESM.ini]

[genome_position]
; This section contains the chromosome number and the genomic positions of the first and last reported nucleotide.
D1S1677        = 1, 163589962, 163590099
TPOX           = 2, 1489610, 1489760
D2S1776        = 2, 168788862, 168788954
D3S4529        = 3, 85803480, 85803554
FGA            = 4, 154587654, 154587826
D5S2800        = 5, 59403051, 59403236
SE33           = 6, 88277048, 88277273
D7S820         = 7, 84160161, 84160291
D8S1179        = 8, 124894815, 124894916
TH01           = 11, 2170974, 2171117
D12ATA63       = 12, 107928583, 107928661
D13S317        = 13, 82147963, 82148119
D14S1434       = 14, 94842027, 94842108
D16S539        = 16, 86352701, 86352812
D19S433        = 19, 29926202, 29926298
D20S482        = 20, 4525630, 4525759
D21S11         = 21, 19181958, 19182114
PentaD         = 21, 43636187, 43636331
cg21597595     = 2, 5366075, 5366157
cg24742744     = 2, 126804453, 126804586
cg03874199-212 = 2, 176099490, 176099623
cg26079753     = 12, 53961635, 53961753
cg24124443     = 12, 107317706, 107317872
cg06379435     = 19, 3344245, 3344350
cg20162146     = 22, 35399279, 35399429
cg21189537     = 22, 44159134, 44159234
; [WARNING] Range for SE33 was adjusted at the 3' (right) end to include primer that extends slightly into the repeat.

[flanks]
; This section contains flanking (primer) sequences, which are used by FDSTools to recognize the targets.
D1S1677        = ATCAAAAACTTTACTAAAAACAACAAC, CCTATCACACTAAAAAATACAATTTCT
TPOX           = AGGGTTGTGATTATTAGTATTTAGA, ATTTGTGTTTAGAAGATTTGGGA
D2S1776        = GTGTGTATATGTATTTATTTGTGAG, GTTTATTTTAGAGTTTAGAGTTAATGT
D3S4529        = GTTTTTAGGGAGATAAAATGAAGAAATA, TAATAAATTGGTTTAAGTAATTTTGGGG
FGA            = ATATTYGGTTGTAGGTATTATTA, GTTTGTAAATATGTTTAATTTTATTTTG
D5S2800        = TGGAGTTATATATTATTTTTTTTATTTGA, TGTATAATAATATTAGGGTAAATAGGGA
SE33           = ACAAAAACAAAATTCTATACT, TTCTTTCTTTTTCTTCCTTC
D7S820         = CCTCATTAACAAAATTACACCA, AACTATAACAAATATTCTATCATACCC
D8S1179        = CCACTAAACTCTTTCTACCCA, TTCCCCACAATAAAAATAATCTAC
TH01           = AAGGTTTTGAGTGTTTAAGGAGGT, GGAAATAAGGGAGGAATAGGTT
D12ATA63       = GAGGAAAAGATATAGGATAGTAATTT, GGAGTATAGTGGTATTGTTATAGTTTAT
D13S317        = GATGTGGAGGAGAGTTTATTTTTTTAG, TAATTTAAGTTGAAGGAGGAGATTTGAT
D14S1434       = TCCCAACCTCCATAATCAATA, TCCATCCACCTCCTATTAATT
D16S539        = GATTAATATAGATAGATAGATAGGT, GGTATAAAAATGGAATTATTTTGTAG
D19S433        = TTCTAATATTTTAATACACCCATTAC, CAACAAAATCTTATTCTATTACCC
D20S482        = AATAATGGTAGTGGGGTTGTA, TAGGAATTGATTTATGTGGTTATG
D21S11         = CCATAAATATATAAATCAATTCC, ATCTATCTACCTCCTATTAATCTA
PentaD         = AGGTGATAGAGTAAGATATTATT, TATGATTATAGGTTAGGTAAATA
cg21597595     = ATAAAACAACRCCCCCTAATAAA, CCTCACATTCATACTTATCTCTATAAATA
cg24742744     = AACTCTCCTCCAACCTCTCTAA, CTATCCCTACTTTACTAAAATCTTAAA
cg03874199-212 = ATTAAGAAGAGTTTTAGGGGAT, GGTGTTATTATAATATTTTGAAGG
cg26079753     = CTCRTCCCTAAACACCCTAAA, ATATCCCCACAACAACTAACC
cg24124443     = CTTTAAACAAATTTACTCCTTTTAA, ACCTCCCAATAATATCCACC
cg06379435     = AAAATACAACTTACTCCTAAACACC, CTAACCAATAAAAATACCCCAATAAA
cg20162146     = TAAATAAAAGTAGTGTGTTAGGG, TGTAAAATGGGTATTTGGATTTA
cg21189537     = GAATGAGTAGAATTGTGTAGAATTTATT, AGATATATTGTTTTGGAGAGATTTTTTT
; [WARNING] SE33 second flank does not represent the entire forward primer sequence.

[prefix]
; For STR loci, this section contains the reference sequence between the left flank and the start of the repeat.
D1S1677        = CCACTATAATACTAATACAACGTAATTATATAACTACAATTTTTCTATTAATATAAAACAATAT
TPOX           = ATCGTCGATTGGTATAGAATAGGTATTTAGGGAATTTTTAT
D2S1776        = TATGTGTGCGTATATATATATATAGATAAAA
D3S4529        = GAT
FGA            = CGGTTTGAAATCGAAAATATGGTTATTGAAGTAGTTGTTGAGTGATTTGTTTGTAATTGTTAGTAAA
D5S2800        = TTATGTGATATTATTATTAATTTTTTTAGACGTTTTTAAAATATAATTTTTTAAATTTTAAATTTTTGTTGGTATATAAT
SE33           = CGCTAAACTAACGCGATCTCCGCGATATAAAAAAATTTATATATATTTCTACAACATCTCCCCTACCGCTATAATAACTTACTCTTTCTTTCCTTC
D7S820         = AATATTAATAATTAAATATTTACTATAAACTATTTAATAAAATT
D8S1179        = CACGACCTAACAACTTATATATATTTTTATATTTCATATATACATTCG
TH01           = ATCGAAGATTTTTTTTGTGGGTTGAAAAGTTTTCGATTATTTAGTTTGGTTTATATAGTTTTTTGTATATAGGGTTTTCGAGTGTAGGTTATAGGGAATATAGATTTTATGG
D12ATA63       = AAAAA
D13S317        = TGGGTATTCGTGATTTTTTGGATTTTGATTTATTTAACGTTTATTTGTATTTATAAATATAT
D14S1434       = AACCAATTCCTTATAATAACTCTACGA
D16S539        = G
D19S433        = CCGAATAAAAATCTTCTCTCTTTCTTCCTCTC
D20S482        = AAGGAATTTAAAATTTTAAGGAAGCGTGTATTAGAGTTTTTTAGAGATATCGAATTAATAAG
D21S11         = CCAAATAAATTACCT
PentaD         = TTAAGAAAG
; [WARNING] Prefix has been manually adjusted for D2S1776.

[suffix]
; For STR loci, this section contains the reference sequence between the end of the repeat and the right flank.
D1S1677        = GTCCTT
TPOX           = TGTTTGGGTAAATAAACGTTGATAAGGATAGAAGGGTTTAGCGGGAAGGGAATAGGAGTAAGATTAGCGTATAGTTCG
D2S1776        = GATAGATATTTTATAATT
D3S4529        = TAATTGATCGATATTTATTT
FGA            = AAATTA
D5S2800        = TGATTGATTTATGGGGTTTACGAGATATTTTTATATAGGTAAGTAA
D7S820         = CGTTAATTCGTTCTA
D8S1179        = TA
TH01           = TGAG
D12ATA63       = TATTTGAGATAGGGTTTCGTTTTGTTATTTAGGTT
D13S317        = TTTTGTTTGTTTTTTTGGGTTGTTTATGGTT
D14S1434       = CCA
D16S539        = TTATTGAAAGATAAAATAGAGATGGATGATAGATATATGTTTATAGATGTATATATAAACGTTAAAT
D19S433        = ACCTTCTTTCCTT
D20S482        = AGAGATTTATTA
D21S11         = GTCTATCTATCCA
PentaD         = CGAAGGGGAAAAAAAGAGAATTATAAATATAAATGTAAAATTTTTTAAAAAAATCGT
; [WARNING] Suffix has been manually adjusted for PentaD.

[repeat]
; For STR loci, this section contains the reference repeat structure. Allele names will be bracketed like it.
D1S1677        = TTCC 0 15 TTCA 0 1 TTCC 0 1
TPOX           = TGAA 0 8
D2S1776        = AGAT 0 11
D3S4529        = AGAT 0 4 AAAT 0 1 AGAT 0 8
FGA            = AAAG 0 2 GAAG 0 1 AAAG 0 1 GAAG 0 2 GAG 0 1 AAAG 0 14 AGAAA 0 1 AAAG 0 3
D5S2800        = AGGT 0 3 AGAT 0 11 AGAT 0 1
SE33           = CTTT 0 16 TTCT 0 9 TT 0 1 CT 0 2 TTCT 0 3 CTTT 0 3
D7S820         = A 0 8 CTAT 0 1 CAATCTAT 0 1 CTAT 0 13
D8S1179        = TATC 0 11 TATC 0 1 TATC 0 1
TH01           = TGAA 0 7
D12ATA63       = TGT 0 4 TAT 0 9
D13S317        = TATT 0 11 AATT 0 2 ATTT 0 3
D14S1434       = CTAT 0 12 CTAT 0 1
D16S539        = GATA 0 11
D19S433        = TCCT 0 13
D20S482        = AGAT 0 14
D21S11         = TCTA 0 11 TCTA 0 1 TCTA 0 1 TATC 0 4 A 0 1 TCTA 0 2 TCCA 0 1 TATC 0 12
PentaD         = A 0 8 GAAAG 0 1 AAAAG 0 12 A 0 6
; [WARNING] Repeat structures have been manually adjusted for D2S1776 and PentaD.

[length_adjust]
; For STR loci, this section contains offsets to calculate the correct CE allele number from the sequence length.
D1S1677        = 0
TPOX           = 0
D2S1776        = -18
D3S4529        = 0
FGA            = 0
D5S2800        = 0
SE33           = -82
D7S820         = 0
D8S1179        = 0
TH01           = 0
D12ATA63       = 0
D13S317        = 0
D14S1434       = 0
D16S539        = 0
D19S433        = 0
D20S482        = 0
D21S11         = 0
PentaD         = -15
; [WARNING] Length adjust offsets have been manually adjusted.

[block_length]
; For STR loci, this section contains repeat unit size in nucleotides.
D1S1677        = 4
TPOX           = 4
D2S1776        = 4
D3S4529        = 4
FGA            = 4
D5S2800        = 4
SE33           = 4
D7S820         = 4
D8S1179        = 4
TH01           = 4
D12ATA63       = 3
D13S317        = 4
D14S1434       = 4
D16S539        = 4
D19S433        = 4
D20S482        = 4
D21S11         = 4
PentaD         = 5

[no_repeat]
; For non-STR loci, this section contains the reference sequence.
cg21597595     = CTAACACGAACAATTTTAAACGTAAACGTTATAAAAAAAAAAAATAATTTCCTACCCTACGCTCGATAAACACGTTTAAATCG
cg24742744     = CCAAACTCCACGCCATTCAACCAATCAATAAACCGCCGACTTACAAATATACTCCGACGCCGATACGTTCCTCTCGACGTCCAACCGCCAATATATTCCTCCGCTAATATACTCCTCCCGACGACCAACCGCTT
cg03874199-212 = ATTTGGGTAGAGTTATTTTTTTGTTCGATGTTTTTAGTTGTTGAAGTCGGGTTTGGAAATTCGTAGATAGTTAGTTTTCGTTTAATTTGATTTGGTTTTGTTGGTAGTTTCGTTTTTCGTTATCGAATATTGCG
cg26079753     = CGTTAAAAAAACGCCCTATAAATATAAAAAACCTCCAAAAACGACTAAAATCTAAAACGCTAACCGAACTTCGTAAATTAAACCTTTATCCTAAACTCCTTCCCTCTACCGAACACTCG
cg24124443     = AAAAACCGAACTATTTAAAAAAATACCCACCAAAATAACAAAATAATACTTAAACCCTCCCTACAACACACGCCCAAAACTTTAAAACAAAAACAAAATCCTCCTAACTACTAAAAAAAATCGAATTAACGCGCCCTAATAACAAATAACGAATAACCGAAAATCCG
cg06379435     = GAAACAACCGATAAAACCTCAAACGTAAAACGACTACCGAAAAACAAAACCCAATCAAAAACAACTACCTTACTATATAACCTATCAAAAAATAACTACATATATC
cg20162146     = TGCGAGAATTCGGGTCGGGGACGCGGGTGAGTCGCGCGGTAATCGTTTTGTTTTGTTATTAGTTGGAGGATAGGGGTTTTTTAGAGTTTTAGGTTTAGAGAACGGGTTTTACGATCGGGAAGCGAATATTTTATAGGGTATAGTTTTTTAA
cg21189537     = AGGAAATTTATTAGGTGTTTGTGTTGTTATTTTGGAAATGAAAGGTTAGATTATTTAGCGAAGAAGCGTATGTATTTTTAGGTTTCGATATGGTTGGTTGT

[microhaplotype_positions]
; For non-STR loci, this section contains the positions of CpG islands.
cg21597595     = 5366082, 5366096, 5366102, 5366135, 5366139, 5366148, 5366157
cg24742744     = 126804464, 126804487, 126804490, 126804508, 126804511, 126804514, 126804519, 126804528, 126804531, 126804539, 126804555, 126804572, 126804575, 126804583
cg03874199-212 = 176099515, 176099537, 176099551, 176099568, 176099600, 176099607, 176099613, 176099622
cg26079753     = 53961636, 53961647, 53961677, 53961693, 53961700, 53961707, 53961745, 53961753
cg24124443     = 107317713, 107317777, 107317828, 107317836, 107317838, 107317856, 107317864, 107317872
cg06379435     = 3344245, 3344254, 3344269, 3344276, 3344283
cg20162146     = 35399281, 35399289, 35399294, 35399300, 35399302, 35399311, 35399313, 35399315, 35399322, 35399381, 35399390, 35399394, 35399401
cg21189537     = 44159192, 44159200, 44159219
